# Supplementary material for: Role of Gln79 in Feedback Inhibition of the Yeast γ-Glutamyl Kinase by Proline
Source: Microorganisms. 2021 Sep 7;9(9):1902. doi: 10.3390/microorganisms9091902 (PMC8472793; doi:10.3390/microorganisms9091902)
Supplement: Supplementary file 1 [file microorganisms-09-01902-s001.zip]

Archive with 1 entries (1 files):
- microorganisms-1361528-supplementary.pdf
